# Supplementary material for: A Pilot Study of Low-Dose Craniospinal Irradiation in Patients With Newly Diagnosed Average-Risk Medulloblastoma
Source: Front Oncol. 2021 Sep 2;11:744739. doi: 10.3389/fonc.2021.744739 (PMC8443797; doi:10.3389/fonc.2021.744739)
Supplement: Supplementary file 2 [file Table_1.xlsx]

## Sheet: Survival time
ID	Sex	Age at enrollment (months)	Age at last follow up or death (months)	Length of time to follow up or death (months)	Status
CHOP-1	M	47	268	220	Alive
CHOP-2	F	122	143	20	Dead
CHOP-3	F	73	206	133	Dead
CHOP-7	F	118	277	158	Alive
CHOP-8	M	139	295	156	Alive
CHOP-9	M	133	164	30	Dead
CHOP-11	M	112	296	183	Alive
CHOP-16	M	167	275	108	Dead
CHOP-18	M	82	223	141	Alive
CHOP-21	M	58	188	129	Alive
CHOP-26	M	134	246	112	Alive
CHOP-29	F	167	271	104	Alive
CHOA-14	M	212	231	19	Dead
CHOA-15	F	107	251	144	Alive
CHOA-19	M	87	227	140	Alive
CHOA-22	F	55	183	128	Alive
CHOA-24	M	42	139	96	Alive
CHOA-30	M	59	156	97	Alive
Stanford-4	M	86	244	157	Alive
Stanford-6	M	165	266	101	Dead
Stanford-10	F	86	222	136	Alive
Stanford-12	F	33	135	101	Alive
Stanford-13	M	54	174	119	Alive
Stanford-20	M	139	183	44	Dead
Stanford-23	M	140	208	68	Alive
Stanford 25	M	188	282	93	Dead
Stanford-27	F	110	161	51	Alive
Stanford-28	M	79	131	51	Alive

## Sheet: Toxicity data
ID	Hearing loss (grade)	Greatest reduction in kidney function (grade)	Reason for dose reduction	Levothyroxine	Growth hormone supplementation
CHOP-1	3	0	hearing	N	Y
CHOP-2	0	2	renal	NA	NA
CHOP-3	4	0	NA	Y	N
CHOP-7	0	0	NA	N	N
CHOP-8	4	2	NA	Y	N
CHOP-9	3	0	hearing	NA	NA
CHOP-11	3	2	hearing and renal	Y	N
CHOP-16	0	0	NA	Y	N
CHOP-18	2	2	hearing and renal	Y	Y
CHOP-21	0	2	renal	Y	Y
CHOP-26	0	2	renal	Y	Y
CHOP-29	0	1	NA	N	N
CHOA-14	0	0	NA	NA	NA
CHOA-15	0	0	NA	N	N
CHOA-19	4	0	hearing	Y	N
CHOA-22	4	2	renal	Y	N
CHOA-24	2	0	hearing	Y	Y
CHOA-30	3	0	hearing	Y	Y
Stanford-4	2	0	hearing	N	N
Stanford-6	2	0	hearing	N	N
Stanford-10	3	0	hearing	N	N
Stanford-12	3	0	hearing	Y	N
Stanford-13	0	0	NA	N	N
Stanford-20	2	0	hearing	N	N
Stanford-23	2	0	hearing	Y	N
Stanford-25	0	0	hearing	N	N
Stanford-27	2	0	hearing	Y	Y
Stanford-28	2	0	hearing	Y	N

## Sheet: Collected raw FSIQ data
	Baseline	Year 1	Year 2	Year 3	Year 4	Year 5
CHOP-1	106	117		104
CHOP-7	106		82	78
CHOP-8		104	92	93	94
CHOP-9	143	140		89
CHOP-11	62	64	68
CHOP-18	93	97	106
CHOP-21	109	105		121
CHOP-26	113
CHOA-15				88
CHOA-19		99	104		86
Stanford-4	119	101
Stanford-6
Stanford-10	109	100
Stanford-23	45	52
Stanford-25	91
Stanford-27	104
